# Supplementary material for: Triangulating evidence from longitudinal and Mendelian randomization studies of metabolomic biomarkers for type 2 diabetes
Source: Sci Rep. 2021 Mar 18;11:6197. doi: 10.1038/s41598-021-85684-7 (PMC7973501; doi:10.1038/s41598-021-85684-7)
Supplement: Supplementary file 2 — Supplementary Information 2. [file 41598_2021_85684_MOESM2_ESM.xlsx]

## Sheet: ST1
List of instruments used in MR
Valine	rs1440581
	rs3762466
	rs4879407
	rs10050054
	rs10181551
Leucine	rs1440581
	rs2713737
	rs10923016
	rs7647029
	rs6735596
	rs6820011
	rs6737109
	rs7584842
	rs9541214
	rs6820313
	rs7740614
	rs7584322
	rs1463301
	rs1733198
	rs2465250
	rs3102519
	rs1541245
	rs1043991
	rs2722276
	rs1654495
	rs1952935
	rs248065
	rs2471650
	rs1862710
	rs10763940
	rs242082
	rs4795552
	rs7825809
	rs10911251
	rs4741887
	rs2454043
	rs13147572
	rs477992
	rs4758270
	rs6833720
	rs1884639
	rs911981
	rs417144
	rs7137008
	rs5018486
	rs11988092
	rs1558789
	rs6475359
	rs7689825
	rs10487377
	rs12047618
	rs4077470
	rs720625
	rs3802681
	rs1428203
	rs6470194
	rs4148593
	rs2898645
	rs10190188
	rs1003887
	rs10004285
	rs4767788
	rs4935115
	rs9521172
	rs7685009
	rs1292666
	rs943737
	rs12000585
	rs1564480
	rs10258601
	rs679563
	rs2834578
	rs3900452
	rs7923885
	rs900532
	rs2060490
	rs481781
	rs9403527
	rs1334318
	rs6003916
	rs12612007
	rs1677193
	rs7795093
	rs17107974
	rs10937762
	rs825885
	rs1931001
	rs6562776
	rs4754098
	rs37959
	rs6518309
	rs2819322
	rs11007082
	rs7301176
	rs1519309
	rs1705832
	rs11124743
	rs11203041
	rs1795964
	rs100043
	rs4851946
	rs6982408
	rs9369741
	rs8003702
	rs979242
	rs17173197
	rs720293
	rs8012205
	rs9837954
	rs7911876
	rs2302423
	rs12498703
	rs2933284
	rs308780
	rs1278312
	rs3802643
	rs2357713
	rs10058132
	rs3775574
	rs4681618
	rs7329192
	rs899273
	rs4726308
	rs849327
	rs10763843
	rs1104999
	rs10500907
	rs10798580
	rs4889294
	rs759456
	rs982790
	rs6017434
	rs1999120
	rs618001
	rs9889080
	rs4074961
	rs2065537
	rs11952637
	rs4531478
	rs167648
	rs697311
	rs11868948
	rs9292230
	rs989960
	rs11183620
	rs11578928
	rs6822279
	rs2652856
	rs769630
	rs4276770
	rs7622687
	rs2285137
	rs8131355
	rs174476
	rs12468540
	rs637828
	rs1473474
	rs7625991
	rs7574695
	rs891878
	rs3924223
	rs923818
	rs1025466
	rs1971105
	rs7121554
	rs682359
	rs623111
	rs10973683
	rs12344504
	rs7896322
	rs1619856
	rs7669967
	rs188423
	rs7513382
	rs2667698
	rs11070296
	rs4920094
	rs10828678
	rs10887020
	rs9903421
	rs699856
	rs631750
	rs4499783
	rs12355470
	rs9636889
	rs720816
	rs3906146
	rs7366464
	rs13130810
	rs1995150
	rs2057435
	rs1038555
	rs2146498
	rs2478832
	rs2834803
	rs11652718
	rs9322464
	rs2854311
	rs11117808
	rs12517096
	rs11144511
	rs10736117
	rs12624279
	rs6543342
	rs7968823
	rs4957023
	rs8023420
	rs1368532
	rs2624695
	rs13165077
	rs9394683
	rs7969371
	rs2513896
	rs797348
	rs7996613
	rs606798
	rs6588636
Glutamic Acid	rs2037458
	rs10879778
L-carnitine	rs12356193
	rs419291
	rs1466788
	rs9842133
	rs3736438
	rs6862024
	rs4860022
	rs735315
	rs12709393
	rs11620955
	rs11620973
	rs2114713
	rs11183620
	rs6874525
	rs2396004
	rs2492788
	rs2279014
	rs459625
	rs6535870
	rs3128061
	rs9942113
	rs1610649
	rs4948358
	rs12875976
	rs7162803
	rs1479614
	rs10784558
	rs2394298
	rs10820588
	rs17370344
	rs6544586
	rs11223211
	rs9838540
	rs10802528
	rs1925611
	rs2170082
	rs140572
	rs1144963
	rs4888504
	rs12938026
	rs899584
	rs4674438
	rs1981138
	rs769809
	rs4284335
	rs996408
	rs11707952
	rs4436868
	rs7026148
	rs10489008
	rs10275028
	rs8099879
	rs4940563
	rs4305127
	rs4149266
	rs2961253
	rs1028981
	rs4881523
	rs10818924
	rs4531372
	rs2292871
	rs6908972
	rs9467703
	rs2286460
	rs131919
	rs6596361
	rs11915024
	rs10481187
	rs4764292
	rs1760903
	rs970548
	rs1246267
	rs2130882
	rs3848713
	rs6554156
	rs12201109
	rs4713396
	rs4722438
	rs9530362
	rs1537385
	rs378999
	rs12197879
	rs1430435
	rs977041
	rs4672450
	rs6937910
	rs10239136
	rs968103
	rs9880736
	rs1225019
	rs549386
	rs10920115
	rs2451996
	rs7632967
	rs6831658
	rs288332
	rs12510909
	rs6709816
	rs9997562
	rs1317661
	rs12245254
	rs6539588
	rs4665406
	rs11930385
	rs1929425
	rs948113
	rs3127274
	rs7929841
	rs2577264
	rs2789599
	rs1424937
	rs9557806
	rs6602640
	rs1936602
	rs6506736
	rs700760
	rs724752
	rs1544412
	rs7461025
	rs6471514
	rs729952
	rs2595993
	rs11085914
	rs11601438
	rs262255
	rs6793266
	rs17618350
	rs1446555
	rs7760148
	rs294280
	rs7435034
	rs12627165
	rs9419445
	rs6866597
	rs9383693
	rs7610160
	rs7732790
	rs9947578
	rs9784110
	rs2508305
	rs1114130
	rs7991989
	rs2504927
	rs6852374
	rs1368388
	rs10875102
	rs238340
	rs13231650
	rs923075
	rs12503744
	rs7355681
	rs6721330
	rs10111368
	rs10130689
	rs921678
	rs4711152
	rs2362839
	rs9819702
	rs10869018
	rs11589858
	rs4633738
	rs12725366
	rs1155457
	rs2000364
	rs11630130
	rs8127674
	rs7604464
	rs4811828
	rs10136635
	rs4933391
	rs2962321
	rs4078258
	rs2432560
	rs7038757
	rs1509657
	rs13162168
	rs4470098
	rs561895
	rs10789970
	rs865488
	rs12607576
	rs4634560
	rs1463209
	rs4504898
	rs2309338
	rs2793471
	rs989681
	rs1769463
	rs9613019
	rs12215339
	rs879067
	rs482275
	rs12417365
	rs7686890
	rs2767290
	rs7940551
	rs8134847
	rs8043243
	rs1250070
	rs2544371
	rs10956672
	rs9960949
	rs3905228
	rs1544811
	rs2225978
	rs9863328
	rs478982
	rs13284789
	rs246946
	rs4669392
	rs1482567
	rs7837480
	rs9415044
	rs220168
	rs2133813
	rs5999027
	rs11085752
	rs2327855
	rs1507101
	rs2164183
	rs496150
Phenylacetylglutamine	rs629187
	rs2072901
	rs12680735
	rs2025277
	rs2217851
	rs4628823
	rs6429216
	rs4938200
	rs973579
	rs10031835
	rs929006
	rs17826943
	rs551938
	rs3127434
	rs2073123
Cortisol	rs17063586
	rs11855136
	rs1010874
	rs12883490
	rs1381274
	rs4439706
	rs11987983
	rs1173842
	rs12210538
	rs9446392
	rs1448767
Betaine	rs16876394
	rs715
	rs2851391
	rs567754
	rs495360
	rs12151827
	rs9462856
	rs1535039
	rs10153066
	rs7126003
	rs164372
	rs17750747
	rs4646359
	rs2396726
	rs3797248
	rs7668550
	rs12569219
	rs7781104
	rs7896866
	rs11943623
	rs9886534
	rs17595065
	rs12190141
	rs4327704
Mannose	rs1260326
	rs11676911
	rs4980268
	rs428823
	rs13116473
	rs12581199
	rs10736
	rs16932803
	rs1181723
	rs1841535
	rs12993595
	rs991670
	rs2272172
	rs7007251
	rs17061914
	rs10982244
	rs2723713
Lysine	rs2863979
	rs6587731
	rs1179979
	rs1573544
	rs7572149
	rs9642758
	rs10917910
	rs3024536
	rs11151130
	rs1894947
	rs10095414
	rs7583413
	rs10850904
	rs10491431
	rs4426541
	rs12268257
	rs13339263
	rs13302218
	rs10738383
	rs1402325
	rs2383208
	rs4317453
X-02249	rs1934955
	rs2241480
	rs17685
	rs6490461
	rs17450934
	rs1811763
	rs1284443
	rs4447076
	rs11050696
	rs568167
LysoPE(18:2(9Z,12Z)/0:0)	rs174535
	rs2070895
	rs1260326
	rs4149056
	rs2828209
	rs11574452
	rs9570044
	rs10924919
	rs10758151
	rs551488
	rs10876239
LysoPC(14:0/0:0)	rs780093
	rs3813782
	rs2490288
	rs249619
	rs7710231
LysoPE(18:1(9Z)/0:0)	rs2070895
	rs1260326
	rs4149056
	rs1470121
	rs10759726
	rs12918754
	rs7583683
	rs10468017

## Sheet: ST2
List of instruments used in MR
glucose	rs12139196
	rs12065152
	rs11580608
	rs3806415
	rs340874
	rs728614
	rs1260326
	rs13002812
	rs13408002
	rs895636
	rs2848649
	rs12692596
	rs17806461
	rs1993224
	rs6717260
	rs3732031
	rs700548
	rs853770
	rs853778
	rs2287619
	rs4642101
	rs6775569
	rs4132537
	rs11708067
	rs1344673
	rs6765166
	rs1604038
	rs6808574
	rs1503884
	rs993380
	rs11728350
	rs735949
	rs6878122
	rs7700417
	rs888955
	rs3778321
	rs7766070
	rs9394145
	rs10305492
	rs9472135
	rs675495
	rs2800730
	rs7750197
	rs7742238
	rs17168486
	rs1974620
	rs849135
	rs4582459
	rs2908277
	rs730497
	rs11768656
	rs718336
	rs6976501
	rs4263714
	rs10224488
	rs564449
	rs9987289
	rs896854
	rs13266634
	rs3757971
	rs1574285
	rs10757270
	rs10811661
	rs7018475
	rs831270
	rs16913693
	rs579459
	rs3829109
	rs11257655
	rs8190647
	rs7075575
	rs11195502
	rs12772183
	rs7903146
	rs3741212
	rs231362
	rs163184
	rs2168101
	rs11022029
	rs2074310
	rs11039165
	rs1397053
	rs174576
	rs1552224
	rs10492373
	rs11614506
	rs1592499
	rs1882297
	rs10507349
	rs11619319
	rs11839569
	rs1359790
	rs8003022
	rs2289333
	rs4638519
	rs10152515
	rs1022172
	rs3213508
	rs11642004
	rs2429909
	rs11654572
	rs9898519
	rs11651755
	rs12452315
	rs1808335
	rs11672660
	rs3810291
	rs6048205
	rs2267850
	rs2255805
	rs6026459
T2D	rs17513135
	rs12855
	rs1127215
	rs1493694
	rs10913469
	rs1572993
	rs2244510
	rs340874
	rs4846567
	rs499689
	rs291370
	rs13397165
	rs17802463
	rs1260326
	rs2052927
	rs17334919
	rs963537
	rs6545714
	rs243019
	rs2249105
	rs840976
	rs11677557
	rs7559672
	rs7579654
	rs3772071
	rs10195252
	rs2972144
	rs11709077
	rs1496653
	rs17013433
	rs11926707
	rs6446298
	rs2581786
	rs3774723
	rs9860730
	rs2272163
	rs11708067
	rs649961
	rs2868425
	rs7633673
	rs10513432
	rs1449348
	rs1905505
	rs7633675
	rs3887925
	rs6808574
	rs1531583
	rs1801214
	rs10938397
	rs1848068
	rs1876918
	rs1580278
	rs1296328
	rs6813195
	rs6822892
	rs1996546
	rs9312873
	rs12187196
	rs2648731
	rs702634
	rs2454916
	rs459193
	rs13179413
	rs2307111
	rs4457053
	rs1717567
	rs7729395
	rs9505008
	rs9379084
	rs7756992
	rs2736177
	rs3104402
	rs9275599
	rs998584
	rs6937438
	rs987237
	rs4273712
	rs10456964
	rs11752908
	rs474513
	rs17630640
	rs17168486
	rs10244051
	rs849135
	rs2267716
	rs2971669
	rs11496066
	rs39328
	rs6971365
	rs6955948
	rs3802120
	rs12542733
	rs17689007
	rs3021494
	rs10096633
	rs2725371
	rs515071
	rs572033
	rs13257021
	rs4129682
	rs3802177
	rs1561927
	rs7828303
	rs997258
	rs10974438
	rs7467618
	rs7867635
	rs10811650
	rs10811661
	rs7018475
	rs1412234
	rs17791513
	rs2796441
	rs505922
	rs3812547
	rs11257655
	rs177045
	rs2642588
	rs697239
	rs5015480
	rs2479038
	rs11815670
	rs4132670
	rs11196236
	rs2280141
	rs10743152
	rs7118939
	rs231361
	rs163184
	rs5215
	rs7120923
	rs2767036
	rs1061810
	rs10838524
	rs7124681
	rs947791
	rs3918298
	rs1552224
	rs11020124
	rs1900385
	rs10893829
	rs10750397
	rs11819995
	rs11063028
	rs3217795
	rs2066827
	rs10743579
	rs10842994
	rs2261181
	rs7968902
	rs1051334
	rs2197973
	rs3764002
	rs1169302
	rs208302
	rs937564
	rs1882297
	rs12873948
	rs576674
	rs9316500
	rs9569864
	rs1359790
	rs17522122
	rs8017808
	rs7156625
	rs1285850
	rs1028613
	rs8032939
	rs2289739
	rs2456530
	rs12442042
	rs7163757
	rs7178762
	rs13737
	rs12901503
	rs4932265
	rs12910825
	rs6600191
	rs7189927
	rs12325539
	rs3095571
	rs1421085
	rs244418
	rs8056814
	rs2925979
	rs1076902
	rs2278524
	rs7219033
	rs4925109
	rs3110641
	rs2189301
	rs11263763
	rs10454087
	rs8078510
	rs12603589
	rs7240767
	rs993322
	rs17594301
	rs9957145
	rs2168711
	rs7227255
	rs12454712
	rs17175860
	rs4804833
	rs2242517
	rs10401969
	rs6857
	rs10406431
	rs3810291
	rs8119937
	rs6103716
	rs1800961
	rs6063048
	rs6012876
	rs17733217
	rs3746709
	rs2023681
	rs17683011
	rs5758223
	rs738408
	rs5771069
